# Supplementary material for: U-FISH: a fluorescent spot detector for imaging-based spatial-omics analysis and AI-assisted FISH diagnosis
Source: Genome Biol. 2025 Sep 1;26:261. doi: 10.1186/s13059-025-03736-x (PMC12400573; doi:10.1186/s13059-025-03736-x)
Supplement: Supplementary file 3 — Additional file 3: U-FISH Dataset Metadata Table. [file 13059_2025_3736_MOESM3_ESM.xlsx]

## Sheet: UD1-datasets-meta
Name	# of Patches(512*512)	Simulated(Y/N)	# of spots	Link to original database / software
MiP-Seq(RCA)	1052	N	465915
MERFISH	550	N	25286	https://download.brainimagelibrary.org/02/26/02265ddb0dae51de/
smFISH(DeepBlink)	633	N	396663	https://figshare.com/articles/dataset/Datasets/12958037
ExSeq	480	N	20430	https://github.com/dgoodwin208/ExSeqProcessing/wiki/Example-Data-Set
seqFISH	451	N	112519	https://download.brainimagelibrary.org/biccn/zhangl/seqfish/Spinal_Cord_seqFISH_%2301-0001/
sim-FISH	500	Y	515000	https://github.com/fish-quant/sim-fish
DeepSpot	500	Y	99242	https://github.com/cbib/DeepSpot
	4166		1635055
	0.240038		0.375671

## Sheet: UD1-RCA-images
ID	folder_name	file_name	pic_size	cycle_num	gene_num	photo_equipment	image_source	date		out_size	remarks
1	1-47gene-5cycle	47gene-A.lif	1431*1432	5	47	LeicaTCS SP8 STED	zcwang	20220719		512*512
2		47gene-B.lif	1431*1437	5	47	LeicaTCS SP8 STED	zcwang	20221005		512*512
3		47gene-C.lif	1434*1406	5	47	LeicaTCS SP8 STED	zcwang	20221005		512*512
4		47gene-D.lif	1433*1407	5	47	LeicaTCS SP8 STED	zcwang	20221005		512*512
5		47gene-E.lif	1434*1461	5	47	LeicaTCS SP8 STED	zcwang	20221005		512*512
6	2-6-stiching	26gene-0.14-dl-b_Merged.tif	983*1887	4	26	LeicaTCS SP8 STED	zcwang	20220718		512*512
7		26gene-0.14-dr-b_Merged.tif	984*1884	4	26	LeicaTCS SP8 STED	zcwang	20220718		512*512
8		26gene-0.14-ul-b_Merged.tif	978*1450	4	26	LeicaTCS SP8 STED	zcwang	20220718		512*512
9		26gene-0.14-ur-b_Merged.tif	979*1450	4	26	LeicaTCS SP8 STED	zcwang	20220718		512*512
10		26gene-0.14-dl-c_Merged.tif	982*1870	4	26	LeicaTCS SP8 STED	zcwang	20220718		512*512
11		26gene-0.14-dr-c_Merged.tif	962*1870	4	26	LeicaTCS SP8 STED	zcwang	20220718		512*512
12		26gene-0.14-ul-c_Merged.tif	982*1830	4	26	LeicaTCS SP8 STED	zcwang	20220718		512*512
13		26gene-0.14-ur-c_Merged.tif	978*1428	4	26	LeicaTCS SP8 STED	zcwang	20220718		512*512
14		26gene-0.14-dl-d_Merged.tif	984*1863	4	26	LeicaTCS SP8 STED	zcwang	20220718		512*512
15		26gene-0.14-dr-d_Merged.tif	982*1864	4	26	LeicaTCS SP8 STED	zcwang	20220718		512*512
16		26gene-0.14-ul-d_Merged.tif	976*1433	4	26	LeicaTCS SP8 STED	zcwang	20220718		512*512
17		26gene-0.14-ur-d_Merged.tif	1000*1464	4	26	LeicaTCS SP8 STED	zcwang	20220718		512*512
18		26gene-0.14-dl-e_Merged.tif	985*1902	4	26	LeicaTCS SP8 STED	zcwang	20220718		512*512
19		26gene-0.14-dr-e_Merged.tif	983*1905	4	26	LeicaTCS SP8 STED	zcwang	20220718		512*512
20		26gene-0.14-ul-e_Merged.tif	977*1417	4	26	LeicaTCS SP8 STED	zcwang	20220718		512*512
21		26gene-0.14-ur-e_Merged.tif	976*1418	4	26	LeicaTCS SP8 STED	zcwang	20220718		512*512
22		26gene-0.62-dl-b_Merged.tif	983*1893	4	26	LeicaTCS SP8 STED	zcwang	20220718		512*512
23		26gene-0.62-dr-b_Merged.tif	983*1899	4	26	LeicaTCS SP8 STED	zcwang	20220718		512*512
24		26gene-0.62-ul-b_Merged.tif	987*1442	4	26	LeicaTCS SP8 STED	zcwang	20220718		512*512
25		26gene-0.62-ur-b_Merged.tif	977*1403	4	26	LeicaTCS SP8 STED	zcwang	20220718		512*512
26		26gene-0.62-dl-c_Merged.tif	983*1901	4	26	LeicaTCS SP8 STED	zcwang	20220718		512*512
27		26gene-0.62-dr-c_Merged.tif	985*1902	4	26	LeicaTCS SP8 STED	zcwang	20220718		512*512
28		26gene-0.62-ul-c_Merged.tif	976*1404	4	26	LeicaTCS SP8 STED	zcwang	20220718		512*512
29		26gene-0.62-ur-c_Merged.tif	978*1403	4	26	LeicaTCS SP8 STED	zcwang	20220718		512*512
30		26gene-0.62-dl-d_Merged.tif	983*1878	4	26	LeicaTCS SP8 STED	zcwang	20220718		512*512
31		26gene-0.62-dr-d_Merged.tif	983*1875	4	26	LeicaTCS SP8 STED	zcwang	20220718		512*512
32		26gene-0.62-ul-d_Merged.tif	977*1442	4	26	LeicaTCS SP8 STED	zcwang	20220718		512*512
33		26gene-0.62-ur-d_Merged.tif	978*1442	4	26	LeicaTCS SP8 STED	zcwang	20220718		512*512
34		26gene-0.62-dl-e_Merged.tif	982*1865	4	26	LeicaTCS SP8 STED	zcwang	20220718		512*512
35		26gene-0.62-dr-e_Merged.tif	984*1868	4	26	LeicaTCS SP8 STED	zcwang	20220718		512*512
36		26gene-0.62-ul-e_Merged.tif	976*1444	4	26	LeicaTCS SP8 STED	zcwang	20220718		512*512
37		26gene-0.62-ur-e_Merged.tif	979*1443	4	26	LeicaTCS SP8 STED	zcwang	20220718		512*512
38	3-10gene	10gene-0.74.lif - 10gene-1-34_Merged.tif	2850*5862	2	10	LeicaTCS SP8 STED	zcwang	20220804		512*512
39		10gene-0.74.lif - 10gene-1-36-2_Merged.tif	2853*5057	2	10	LeicaTCS SP8 STED	zcwang	20220804		512*512
40		10gene-0.74.lif - 10gene-1-36-1_Merged.tif	2392*4751	2	10	LeicaTCS SP8 STED	zcwang	20220804		512*512
41		10gene-0.62.lif - 10gene-1-39_Merged.tif	2388*4633	2	10	LeicaTCS SP8 STED	zcwang	20220804		512*512
42		10gene-0.62.lif - 10gene-1-41-1_Merged.tif	2804*5135	2	10	LeicaTCS SP8 STED	zcwang	20220804		512*512
43		10gene-0.62.lif - 10gene-1-41-2_Merged.tif	2838*4166	2	10	LeicaTCS SP8 STED	zcwang	20220804		512*512
44		10gene-0.98.lif - 10gene-1-29_Merged.tif	2379*4175	2	10	LeicaTCS SP8 STED	zcwang	20220804		512*512
45		10gene-0.98.lif - 10gene-1-32-1_Merged.tif	2382*4195	2	10	LeicaTCS SP8 STED	zcwang	20220804		512*512
46		10gene-0.98.lif - 10gene-1-32-2_Merged.tif	2378*4656	2	10	LeicaTCS SP8 STED	zcwang	20220804		512*512
47	4-20gene-3rep	AD-15M-12.lif	1921*4188	2	20	LeicaTCS SP8 STED	zcwang	20220817		512*512
48		AD-9M-19.lif	2390*4205	2	20	LeicaTCS SP8 STED	zcwang	20220817		512*512
49		C57-9M-12.lif	2869*4668	2	20	LeicaTCS SP8 STED	zcwang	20220817		512*512
50		C57-15M-1.lif	2398*5019	2	20	LeicaTCS SP8 STED	zcwang	20220817		512*512
51		AD-9M-21.lif	2396*5083	2	20	LeicaTCS SP8 STED	zcwang	20220817		512*512
52		AD_9M-18.lif	2338*5105	2	20	LeicaTCS SP8 STED	zcwang	20220817		512*512
53		AD_15M_11.lif	2408*5096	2	20	LeicaTCS SP8 STED	zcwang	20220817		512*512
54		C57_9M_13.lif	2334*4648	2	20	LeicaTCS SP8 STED	zcwang	20220817		512*512
55		C57_15M_1597_11.lif	1906*4686	2	20	LeicaTCS SP8 STED	zcwang	20220817		512*512
56		AD-15M-15.lif	2385*5093	2	20	LeicaTCS SP8 STED	zcwang	20220817		512*512
57		C57-9M-10.lif	2396*4203	2	20	LeicaTCS SP8 STED	zcwang	20220817		512*512
58		C57-15M-9.lif	4389*4634	2	20	LeicaTCS SP8 STED	zcwang	20220817		512*512
59	5-pvn	pvn-7-19gene-round2.tif	1024*1024	2	19	LeicaTCS SP8 STED	zcwang	20220527		512*512
60		pvn-7-19gene-round1.tif	1024*1024	2	19	LeicaTCS SP8 STED	zcwang	20220527		512*512
61	6-TB-Nacl	TB-Nacl-cyc1-3-ref.lif - nacl-p2-3-PVN-L-54-CYC1.tif	1024*1024	3	217	LeicaTCS SP8 STED	xfwu	20220912		512*512
62		TB-Nacl-cyc1-3-ref.lif - nacl-p2-3-PVN-L-54-CYC2.tif	1024*1024	3	217	LeicaTCS SP8 STED	xfwu	20220912		512*512
63		TB-Nacl-cyc1-3-ref.lif - nacl-p2-3-PVN-L-54-CYC3.tif	1024*1024	3	217	LeicaTCS SP8 STED	xfwu	20220912		512*512
64	7-DR1	DR-1.lif - first round.tif	1445*1877	2	28	LeicaTCS SP8 STED	lyyang	20220912		512*512
65		DR-1.lif - second round.tif	1441*1920	2	28	LeicaTCS SP8 STED	lyyang	20220912		512*512
66	8-DR5-DR7	DR5-DR7.lif - DR5-1.tif	1441*1905	2	15	LeicaTCS SP8 STED	lyyang	20220912		512*512
67		DR5-DR7.lif - DR5-2.tif	1441*1884	2	15	LeicaTCS SP8 STED	lyyang	20220912		512*512
68		DR5-DR7.lif - DR7-1.tif	1440*1926	2	15	LeicaTCS SP8 STED	lyyang	20220912		512*512
69		DR5-DR7.lif - DR7--2 Merged.tif	1441*1844	2	15	LeicaTCS SP8 STED	lyyang	20220912		512*512
70		12-DR5-DR7.lif - DR7-2_Merged.tif	1886*963	2	15	LeicaTCS SP8 STED	lyyang	20220912		512*512
71	9-35genes(5rounds)	35gene-0.14-dl-a_Merged.tif	999*1819	5	35	LeicaTCS SP8 STED	zcwang	20230218		512*512
72		35gene-0.14-dr-a_Merged.tif	984*1901	5	35	LeicaTCS SP8 STED	zcwang	20230218		512*512
73		35gene-0.14-ul-a_Merged.tif	977*1403	5	35	LeicaTCS SP8 STED	zcwang	20230218		512*512
74		35gene-0.14-ur-a_Merged.tif	977*1408	5	35	LeicaTCS SP8 STED	zcwang	20230218		512*512
75		35gene-0.14-dl-b_Merged.tif	999*1819	5	35	LeicaTCS SP8 STED	zcwang	20230218		512*512
76		35gene-0.14-dr-b_Merged.tif	984*1901	5	35	LeicaTCS SP8 STED	zcwang	20230218		512*512
77		35gene-0.14-ul-b_Merged.tif	977*1403	5	35	LeicaTCS SP8 STED	zcwang	20230218		512*512
78		35gene-0.14-ur-b_Merged.tif	977*1408	5	35	LeicaTCS SP8 STED	zcwang	20230218		512*512
79		35gene-0.14-dl-c_Merged.tif	999*1819	5	35	LeicaTCS SP8 STED	zcwang	20230218		512*512
80		35gene-0.14-dr-c_Merged.tif	984*1901	5	35	LeicaTCS SP8 STED	zcwang	20230218		512*512
81		35gene-0.14-ul-c_Merged.tif	977*1403	5	35	LeicaTCS SP8 STED	zcwang	20230218		512*512
82		35gene-0.14-ur-c_Merged.tif	977*1408	5	35	LeicaTCS SP8 STED	zcwang	20230218		512*512
83		35gene-0.14-dl-d_Merged.tif	999*1819	5	35	LeicaTCS SP8 STED	zcwang	20230218		512*512
84		35gene-0.14-dr-d_Merged.tif	984*1901	5	35	LeicaTCS SP8 STED	zcwang	20230218		512*512
85		35gene-0.14-ul-d_Merged.tif	977*1403	5	35	LeicaTCS SP8 STED	zcwang	20230218		512*512
86		35gene-0.14-ur-d_Merged.tif	977*1408	5	35	LeicaTCS SP8 STED	zcwang	20230218		512*512
87		35gene-0.14-dl-e_Merged.tif	999*1819	5	35	LeicaTCS SP8 STED	zcwang	20230218		512*512
88		35gene-0.14-dr-e_Merged.tif	984*1901	5	35	LeicaTCS SP8 STED	zcwang	20230218		512*512
89		35gene-0.14-ul-e_Merged.tif	977*1403	5	35	LeicaTCS SP8 STED	zcwang	20230218		512*512
90		35gene-0.14-ur-e_Merged.tif	977*1408	5	35	LeicaTCS SP8 STED	zcwang	20230218		512*512
91		35gene-0.62-dl-a_Merged.tif	977*1448	5	35	LeicaTCS SP8 STED	zcwang	20230218		512*512
92		35gene-0.62-dr-a_Merged.tif	977*1446	5	35	LeicaTCS SP8 STED	zcwang	20230218		512*512
93		35gene-0.62-ul-a_Merged.tif	978*1414	5	35	LeicaTCS SP8 STED	zcwang	20230218		512*512
94		35gene-0.62-ur-a_Merged.tif	976*1419	5	35	LeicaTCS SP8 STED	zcwang	20230218		512*512
95		35gene-0.62-dl-b_Merged.tif	977*1448	5	35	LeicaTCS SP8 STED	zcwang	20230218		512*512
96		35gene-0.62-dr-b_Merged.tif	977*1446	5	35	LeicaTCS SP8 STED	zcwang	20230218		512*512
97		35gene-0.62-ul-b_Merged.tif	978*1414	5	35	LeicaTCS SP8 STED	zcwang	20230218		512*512
98		35gene-0.62-ur-b_Merged.tif	976*1419	5	35	LeicaTCS SP8 STED	zcwang	20230218		512*512
99		35gene-0.62-dl-c_Merged.tif	977*1448	5	35	LeicaTCS SP8 STED	zcwang	20230218		512*512
100		35gene-0.62-dr-c_Merged.tif	977*1446	5	35	LeicaTCS SP8 STED	zcwang	20230218		512*512
101		35gene-0.62-ul-c_Merged.tif	978*1414	5	35	LeicaTCS SP8 STED	zcwang	20230218		512*512
102		35gene-0.62-ur-c_Merged.tif	976*1419	5	35	LeicaTCS SP8 STED	zcwang	20230218		512*512
103		35gene-0.62-dl-d_Merged.tif	977*1448	5	35	LeicaTCS SP8 STED	zcwang	20230218		512*512
104		35gene-0.62-dr-d_Merged.tif	977*1446	5	35	LeicaTCS SP8 STED	zcwang	20230218		512*512
105		35gene-0.62-ul-d_Merged.tif	978*1414	5	35	LeicaTCS SP8 STED	zcwang	20230218		512*512
106		35gene-0.62-ur-d_Merged.tif	976*1419	5	35	LeicaTCS SP8 STED	zcwang	20230218		512*512
107		35gene-0.62-dl-e_Merged.tif	977*1448	5	35	LeicaTCS SP8 STED	zcwang	20230218		512*512
108		35gene-0.62-dr-e_Merged.tif	977*1446	5	35	LeicaTCS SP8 STED	zcwang	20230218		512*512
109		35gene-0.62-ul-e_Merged.tif	978*1414	5	35	LeicaTCS SP8 STED	zcwang	20230218		512*512
110		35gene-0.62-ur-e_Merged.tif	976*1419	5	35	LeicaTCS SP8 STED	zcwang	20230218		512*512
111	10-Hippocampus(6genes).lif	Hippocampus_6genes.lif	2374*3271	1	6	LeicaTCS SP8 STED	zcwang	20220921		512*512
112	11-AFTERNOON0313.lif	AFTERNOON0313.lif - 1-NACL-DR-CENTER	1024*1024	1	10	LeicaTCS SP8 STED		20221127		512*512
113		AFTERNOON0313.lif - 1-NACL-DR-RIGHT	1024*1024	1	10	LeicaTCS SP8 STED		20221127		512*512
114		AFTERNOON0313.lif - 1-NACL-DR-LEFT	1024*1024	1	10	LeicaTCS SP8 STED		20221127		512*512
115		AFTERNOON0313.lif - 1-NACL-DR-DOWN	1024*1024	1	10	LeicaTCS SP8 STED		20221127		512*512
116	12-result-20230206-07	result-20230206.lif - PK-con-1.tif	1934*1035	1	4	LeicaTCS SP8 STED	hguo	20230206		512*512
117		result-20230206.lif - PK-con-2.tif	1933*1036	1	4	LeicaTCS SP8 STED		20230206		512*512
118		result-20230206.lif - PK-PRV.tif	1950*1902	1	4	LeicaTCS SP8 STED		20230206		512*512
119		result-20230207.lif - PK-con-1.tif	1934*1035	1	4	LeicaTCS SP8 STED		20230206		512*512
120		result-20230207.lif - PK-con-2.tif	1933*1036	1	4	LeicaTCS SP8 STED		20230206		512*512
121		result-20230207.lif - PK-PRV.tif	1950*1902	1	4	LeicaTCS SP8 STED		20230206		512*512
123	13-AP-OVLA-SFO	AP-1	2849*1048	2	19	LeicaTCS SP8 STED	yli	20221123		512*512
124		AP-2	2849*1048	2	19	LeicaTCS SP8 STED				512*512
125		ovla	1267*2881	2	19	LeicaTCS SP8 STED				512*512
126		SFO	2851*1049	2	19	LeicaTCS SP8 STED				512*512
127	14-26genes-rep2	230105_ms sa0.14-1-4-cyE.lif	2071*3322	4	26	LeicaTCS SP8 STED	zcwang	230105		512*512
128		230107_ms sa0.14-1-4-cyD.lif	2071*3322	4	26	LeicaTCS SP8 STED		230107		512*512
129		230108_ms sa0.14-1-4-cyB.lif	2071*3322	4	26	LeicaTCS SP8 STED		230108		512*512
130		230108_ms sa0.14-1-4-cyC.lif	2071*3322	4	26	LeicaTCS SP8 STED		230108		512*512
131		230105_ms sa0.62-1-3-cyE.lif	1922*3740	4	26	LeicaTCS SP8 STED		230105		512*512
132		230107_ms sa0.62-1-3-cyD.lif	1922*3740	4	26	LeicaTCS SP8 STED		230107		512*512
133		230108_ms sa0.62-1-3-cyB.lif	1922*3740	4	26	LeicaTCS SP8 STED		230108		512*512
134		230108_ms sa0.62-1-3-cyC.lif	1922*3740	4	26	LeicaTCS SP8 STED		230108		512*512
135	15-26genes-rep3	230108_ms sa0.14-2-3-cyD.lif	1952*3729	4	26	LeicaTCS SP8 STED	zcwang	230108		512*512
136		230108_ms sa0.14-2-3-cyE.lif	1952*3729	4	26	LeicaTCS SP8 STED		230108		512*512
137		230111_ms sa0.14-2-3-cyB.lif	1952*3729	4	26	LeicaTCS SP8 STED		230111		512*512
138		230112_ms sa0.14-2-3-cyC.lif	1952*3729	4	26	LeicaTCS SP8 STED		230112		512*512
139		230108_ms sa0.62-2-7-cyD.lif	1919*3775	4	26	LeicaTCS SP8 STED		230108		512*512
140		230108_ms sa0.62-2-7-cyE.lif	1919*3775	4	26	LeicaTCS SP8 STED		230108		512*512
141		230111_ms sa0.62-2-7-cyB.lif	1919*3775	4	26	LeicaTCS SP8 STED		230111		512*512
142		230112_ms sa0.62-2-7-cyC.lif	1919*3775	4	26	LeicaTCS SP8 STED		230112		512*512

## Sheet: UD1-creation
Marking(Mip-seq)					Checking_round1(Mip-seq)					Expert	Research Interests
Name	start_id(Mip-seq)	end_id(Mip-seq)	image_numbers		Name	start1	end1	total		expert_001	Specializes in developing DNA-FISH methodologies and applying them to pathogen detection.
expert_001	train_0001	train_0050	50		expert_001	101	250	150		expert_002	Focuses on improving and optimizing FISH experimental protocols.
expert_002	train_0051	train_0100	50		expert_002	251	450	200		expert_003	Develops one-step hybridization techniques and investigates the pathogenic mechanisms of Mycobacterium tuberculosis.
expert_003	train_00101	train_0150	50		expert_003	451	700	250		expert_004	Specializes in bioinformatics, focusing on developing algorithms for 3D genomics and spatial omics.
expert_004	train_0151	train_0200	50		expert_004	951	1100	150		expert_005	Specializes in developing spatial genomics technologies and conducting pathogen detection
expert_005	train_0201	train_0250	50		expert_005	701	950	250		expert_006	Specializes in probe design and developing image-based spatial omics algorithms, focusing on artificial intelligence and deep learning.
expert_006	train_0251	train_0300	50		expert_006	1	100	150		expert_007	Investigates influenza virus–host interaction mechanisms using single-cell and spatial sequencing approaches.
expert_007	train_0301	train_0310	10		expert_007	1101	1160	60		expert_008	Specializes in developing novel probes and hybridization techniques, with applications in influenza subtyping.
expert_008	train_0311	train_0350	40		expert_008	1161	1200	40		expert_009	Specializes in multi-omics data analysis and developing image-based spatial omics algorithms.
expert_003	train_351	train_450	100		expert_006	1201	1250	50		expert_010	Builds AI models for single-cell and spatial omics analysis, and develops large-scale computer vision models.
expert_007	train_451	train_500	50		Checking_round2(Mip-seq)
expert_002	train_501	train_600	100		Name	start_id	end_id	image_numbers
expert_005	train_601	train_700	100		expert_009	1	625	625
expert_004	train_701	train_800	100		expert_006	626	1250	625
expert_006	train_801	train_900	100
expert_001	train_901	train_1000	100
expert_005	train_1001	train_1100	100
expert_003	train_1101	train_1200	100
expert_002	train_1201	train_1250	50
Marking(download_dataset)					Checking(download_dataset)
Name	dataset	image_numbers			Name	dataset	image_numbers
expert_006	MERFISH	550			expert_006	SeqFISH,ExSeq	931
expert_010	ExSeq	480			expert_010	MERFISH,SeqFISH	1001
expert_009	SeqFISH	451			expert_009	ExSeq,MERFISH	1030
Published dataset
DeepBlink	smfish	633
DeepBlink	suntag	524
CTCF-ChIAPET	Hi-C	2406
H3K27ac HiChIP	Hi-C	2406
Simulated dataset
dataset	image_numbers	parameters
deepspot	500	https://github.com/UFISH-Team/U-FISH/blob/main/data/simulation/deepspot_simulator_script.py
simfish	500	https://github.com/UFISH-Team/U-FISH/blob/main/data/simulation/simfish_simulator_parameters.xlsx

## Sheet: UD2-images
folder_name	file_name	pic_size	cycle_num	gene_num	photo_equipment	image_source	date	patch_size	remarks
16-Human_kidney_Organoids	B30D10 ST1-1	1854*1855	1	4	Thunder Scanner	SpatialFISH Inc	March 28, 2025	512*512	Species：Homo sapiens，Organ：Kidney Organoids
	B30D10 ST1-2	1831*1833	2	6	Thunder Scanner			512*512
	B34D10 SP1-1	1829*1830	1	4	Thunder Scanner			512*512
	B34D13_SP1-3	1842*1842	2	8	Thunder Scanner			512*512
	ST2-1	2414*2416	2	8	Thunder Scanner			512*512
	ST2-2	2414*2413	2	8	Thunder Scanner			512*512
	ST2-4	1829*1831	3	12	Thunder Scanner			512*512
17-SIAT_mouse4gene	MAX_Mouse_1_3_2_B Slc32a1 Slc17a6.tif	1249*1248	2	2	Thunder Scanner			512*512	Species：Mus musculus，Organ：medial prefrontal cortex
	MAX_Mouse_2_1_2_B Slc32a1 Slc17a6.tif	1249*1249	2	2	Thunder Scanner			512*512
18-incisor48gene	z	3575*1833	6	24	Thunder Scanner			512*512	Species：Mus musculus，Organ：Incisor
19-FMUmacaque28gene	mPFC-1	1848*1850	4	16	Thunder Scanner			512*512	Species：Macaque，Organ：medial prefrontal cortex，cingulate cortex
	mPFC-2	1848*1849	3	12	Thunder Scanner			512*512
	mPFC-3	1848*1846	2	8	Thunder Scanner			512*512
	cingulate_cortex-1	1832*1831	3	12	Thunder Scanner			512*512
	cingulate_cortex-2	1832*1831	3	12	Thunder Scanner			512*512
	cingulate_cortex-3	1832*1832	5	20	Thunder Scanner			512*512
20-Cervical_carcinoma	A	2993*2995	2	6	Thunder Scanner			512*512	Species：Homo sapiens，Tissue：Cervical carcinoma
	B	4168*4175	2	7	Thunder Scanner			512*512
21-Mouse_Adipose	BAT_1	1207*1205	2	5	Thunder Scanner			512*512	Species：Mus musculus，Tissue：Adipose
	BAT_2	1207*1206	3	8	Thunder Scanner			512*512
	BAT_3	1208*1206	1	3	Thunder Scanner			512*512
	BAT_4	1207*1209	1	3	Thunder Scanner			512*512
	WAT_1	1207*1208	2	8	Thunder Scanner			512*512
	WAT_2	1207*1207	3	11	Thunder Scanner			512*512
	WAT_3	1208*1206	4	12	Thunder Scanner			512*512
	WAT_4	1208*1209	4	12	Thunder Scanner			512*512
	WAT_5	1209*1207	5	16	Thunder Scanner			512*512
22-Canine_ganglion	M4LSG-1	2408*2411	3	9	Thunder Scanner			512*512	Species：Canis lupus familiaris，Tissue：Ganglion
	M4LSG-2	1827*1828	4	12	Thunder Scanner			512*512
	M4RSG-1	1827*1830	1	3	Thunder Scanner			512*512
	M4RSG-2	2408*2408	1	3	Thunder Scanner			512*512
	SH3LSG-2	1828*1830	3	9	Thunder Scanner			512*512
	SH3RSG-1	2410*2408	3	9	Thunder Scanner			512*512
	SH3RSG-2	2410*2408	1	3	Thunder Scanner			512*512
23-Macaque12gene	mPFC-1	1829*1829	2	8	Thunder Scanner			512*512	Species: macaque，Organ：medial prefrontal cortex，cingulate cortex
	mPFC-2	1829*1831	3	11	Thunder Scanner			512*512
	mPFC-3	1829*1830	2	7	Thunder Scanner			512*512
	cingulate_cortex-1	1827*2827	3	12	Thunder Scanner			512*512
	cingulate_cortex-2	1828*1829	1	4	Thunder Scanner			512*512
	cingulate_cortex-3	1827*1829	2	8	Thunder Scanner			512*512
24-Macaca_fascicularis	Macaca fascicularis M1-1	3578*2422	1	3	Thunder Scanner			512*512	Species：Macaca fascicularis，Organ：medial prefrontal cortex
	Macaca fascicularis M1-2	3575*2419	2	7	Thunder Scanner			512*512
	Macaca fascicularis PFC-1	6400*3723	1	3	Thunder Scanner			512*512
	Macaca fascicularis PFC-2	6396*2826	2	7	Thunder Scanner			512*512
25-Mouse_DRG	DRG_Ctrl10-1	2412*1249	7	21	Thunder Scanner			512*512	Species：Mus musculus，Organ：Dorsal root ganglia
	DRG_Ctrl10-2	1246*1248	6	18	Thunder Scanner			512*512
	DRG_Ctrl10-3	1248*1824	7	21	Thunder Scanner			512*512
	DRG_tumor1_1	1246*1248	10	30	Thunder Scanner			512*512
	DRG_tumor1_2	1254*1255	2	6	Thunder Scanner			512*512
	DRG_tumor1_3	1254*1255	2	6	Thunder Scanner			512*512
	DRG_tumor2_1	1845*1845	4	12	Thunder Scanner			512*512
	DRG_tumor2_2	1844*1843	6	18	Thunder Scanner			512*512
	DRG_tumor2_3	1253*1251	6	18	Thunder Scanner			512*512
